# Supplementary material for: Gene Acquisition by a Distinct Phyletic Group within Streptococcus pneumoniae Promotes Adhesion to the Ocular Epithelium
Source: mSphere. 2017 Oct 25;2(5):e00213-17. doi: 10.1128/mSphere.00213-17 (PMC5656748; doi:10.1128/mSphere.00213-17)
Supplement: DATA SET S1 [file sph005172385sd6.txt]

Supplementary File 1: Multi-FASTA file of the predicted coding sequences presented in Figure S1.

>B1069B1599_18 
MKIKKILIKNFKNIKETRIIDFQENVTLFVGPNGFGKTTIFDAIELSLTGKIRRIEESDYSDGRSSFSAPYFQNNPNQNTFIELMLTNDEGNSLIVSSLYKSSMNTEGSNVPKFSFSKFQRRVRVGPGISFQSDEDFEGSSERDIQKDISQFLGYESEDYSLGDTFDLFHYIQQDETAYYLKQKEKDRKEQLNFLLNIGNYVNRKNRLERLRSTLSSSEKELRAKKGKLKNSPIKNNILYSKLSLRADTDFAFNNKSIIFDEELSNESLNIYLSEITKLQEFRNSFSPKDYFLRKQSEQFEREVLDDKDFTIYLIVREILENQENIESIKQNYSLISNEKNFSYFLLKNYLERQDLLENDSKLFKFGKRLKSLLDVEIAKIDIKSIENSLNNFTGWEFGRLWIEKFEPKLTEYKFKEGQLDDGTESINKLLEIRTRLKEHSTGNHSECIFCGYDWGESENLLAAYEETTNQLRKNLTNFEIEVSNLVEELNQLKMELQNQIQMEQEKLFVIPDDFLAAIRSISNYNFPESFSNLVVMNSEITPLPVDKSASLQEFENLKTELISSLQEKLLIPNEVYGTFLRVVNKSVDFEKLLEKYSILAGESIREYEISFDLLPISLHKFEENKDRLLVFLGDLRSQIVFDYSKSLDSQNLFDKYFASKEKTFEDCTIESINQKREYIINQFELQSLTMFHQIEKRLQIIEQTITYLQDRVRELNNNIKSYQEQMIQKLKLPFYMYTAKILQNYQQGMGVLLTTQNNSNIRFIANSNSEQDVMYQLSSGQVAVISFAFTLALNTTFKISRGFKFLSIDDPIQDMDSMNVYALIDLIRHSLSDYQIIMSTHNDGSAMFIKYKFELFSDSEISNVGLKNIKNILLLDVEVSS*
>B1069B1599_19 
MRDIVIKFLQNNHFNQLDTDFDFYTNSQKSEYFIVSQYSPDELNNFFDDDKTSQVIKEFERVSLTPEHENIKKNTSMFILVEVDDLKEVFEDEKVQRSILLIEEDYYYFRKFIILYTRNGLLDLRDKETNEILYTYLESNIDAFEDDMFFSESYFMAMEIGVKLPFFTLPKRNDIYQSIESQYQDDKDELDNRLLDFYTKNTDEKLSKSLKDISTDDDNISDLLQIGELLQ*
>B1069B1599_20 
LNDSVSHLDQVYLRYVGSLLDHSIGQEHSESGFPEISFGEILSIIETETSEDEVYEMKKNLTYRWEKYHGDYASDIREEDFKLMDEINNHLLSLTKDEFYEFVRMMLPHENSDEKFLELFRNAPMEDIFYVLLEKIKGFSFKSYSYLDDNEKSYRTSLISIQDRPGIIAKKIQEIIDNSEFLKATFNHDFLINRDIDELHIGNRIDEFDGMLDNRYREEWNTGVQHNIFKPNMEFISIEKVKEKNLSVPED*
>B1069B1599_40 
LSNFWGSVQSSGDLIYSINGLGRIRQLFTNQVVLGILDIGFVICILFYFLYIDFFVTIIALMLVVINLLLLLLTRKNLEQKSKSFVIAQNDLQNKQIEMIYSMMGIKMEGFEVRTFKQWKGYLDKYLYRYRASELFSSVVNSLFSIITFISPFILLFIMLLPDNHLGNKLGGIFAVYSLSSLLFGKINSIFDTIVAFYNSKTFLSRILEILGEETEINGVVKHDLNGEIALKNVSFSYTRDSKKVLSNVSIEIKKGEKVAIVGSSGSGKSTLSKLLIGLFPASSGSILFDDLDYNLLDKQYLRQQIGIVPQDMTLFNKTIHENIAGDISVSEEEMTKICKLVNIHDEIMEMPMGYNTLVSEMGMNLSGGQRQRIILARALVKKPKIILLDEATSYLDNVNENEIMQKFKEQNITIIVIAHRLSTIIDSNQIFVMDKV*
>B1069B1599_211 
MSSFKEKLPLFQANDIQISNDVNTVWSIANTLRGAYRADKYRDVIIPMFVLTRLEAALLPTKDQVVAQYKANPNTPEKVLEKLSGYRYYNVSPFTLENLQNDPNAIEENFIAYLDGYSCRVKDIIENLKFKEQVRTLAQSGRLFTVIKKFSQIDLSPSSVDSMRMGYMFEDIIRRFSENEEAGSHYTPREVIALMVNLLLIEADEELFVDKKELKILDMAAGTGGMLATAKSYIRQLNTGATARLFGQEVLPETFGIGRADMLIRQEDSDYFVKVDTLKDPDPFPDTKMSFVIANPPFGQAWGGKDADDGVEDAVKKDHQLFDKTEGRQGRFVATPGTGDAQLLFHLHALTKLEENGRAAIISNGSPLFSGGTSSGESQIRRYILENDLLEAIVALPGQFFYNTGIGIYIWIYNKNKSPERQNKVQFIDATEEFIPLRKSLGQKRRELSQDNIRQILRWYDDFQENDHVKIFENQEFLYREFTVMQPLQRRGQISEETIEKAKSVPFLAKLFDEYKYQELLEMEPRSAKDEKKLQDFVAGKIKQEAILTALAKGSSDKTYPDFENFVQVIKDLLGEFKLTPANINALALAMSEMDKTAEVIRTKKKDKANEIADGIVYDKTTKDSEIVKLTEDVETYFAREVYPHVPDAHYWFDEEKGYGAEIPFTRYFYQYQEPESAEKLLAEFYALEAELQTLLEELKHD*
>B1069B1599_212 
MTRMKESGIDWIGQIPEEWVISKIKFTTQLNGRIGWQGLTSAEYKEEGPYLITGTDFYNGAINFETAVHIDEKRWSEASQIQVENGDLLITKDGTVGKVAIISGLDDKASLNSGVLRIQTVDEIDRKFLYLVLLSDEFWMWFNYTNSGASTILHLYQNVFDEFTFTFPSKNEQQKIADFLDKKTAQLDKVKALLEEQIQKLKDYRASLIYETVTKGLDKNVPMKDSGIDWIGQVPEGWEISKIRYLVTTRSEKRITDSSIPYIGLENIESQTGKFVETGIQVDKSENIVVEIGDVLFGKLRPYLRKYWRATFPSTASSEFLVFQSSELDMNFLYYAIQSDSFIEEVNTSTYGSKMPRASWEYIKNMKITFPSSLVEQQKIANLLDENTAQIDNLIQIKNQQIKNINKQRQTLIYDYVTGKRRV*
>B1069B1599_213 
LLFGTDLKFRLAYFFTAFFPAFLLIYFSLVDIHHFLLKETESLPCYLSRNLWHFLMLSVLLSIMLISIYSIRGYINGRRSEENIVKNIVLNFNVFKVTLKNNSQGKVIDIQDGPKINPGFISFVSSTIVPSLVLKFMNGVSALVAIIIIVFFFVLLMLSNDIFPNLILPIFGVNLLVTKDNYNIFFFRKDSAAFSGVKRICTLGNTGTMARTFVFFDQEVLNDEIGE*
>B1069B1599_214 
MVEIYAIGWQVGRGKSLGKLKNFRKVISDEASNYIGNIQFANNQNSNESTLTLKEKFEESIESLQNVETNGNNTEVPFYRKIDESLQSEIDRIQLVSSQLETDLPPLKNFEDIRLYLVCEEIDGVQYKYFLKSIRVAKLKTRFIATLTSGKVKIVDIEKDEGRSLPFIISYAEKTENNETIQYIFDVQDYEIMFGLNESKIITAEENYKKFLSHNFKLSTDFKVKVSDEESEKIKAKLKSHRKLINLLAKYNDEASSYEWKCVKRANKLSAQFFQTPFTFNEKSKEIYLTAESLEAFISVITNAKKLGIAKNEYEDSLADKRQKDKKDNIEVQ*
>B1069B1599_215 
MANLGLKERYDFQQWIIKDLRDKNDYIQRDATCYDPRLAMDVELLWDFLMETQEETMDYLLKKLSKETIVNLINKEIVKGGFLFALKEGVFIENKQLRLLYRKPATSFNEKAVQQYQVNCLSIMEEVVYEESDRIDLVIFINGLALFAIELKFNPSGQSVQDAIRQLKGRNPKNRLFRFEQGVLASFAVDTLEVYMTTQLKGQETYFLPFNVGKGEGIEMGSGNPHNPDGVDTDYLWLDVLTKDSILQLIDSFIFFEMDEMDKHNSKKKTLIFPRYHQRRAVSRLLEDMKVNHTDSNYLIQHSAGSGKTNTIAWLAHSLVSLHDEQNQNIVDTVLIVTDRIVVDRQLQEAVKEISHKPGVVKVMGDKETSSDLADAIAGNTKIIATTIHKFAQINQSNWMSVGNTAKKKFAILIDEAHSSTTGSYMSSVSQVLTETDTEDGTIDEIQEVSVADAIEQEIARTGKQDNVSIIAFTATPKATTLQLFGTTQADGSKAPFDVYSMKQAIEEGFILDVLDNYTTYKTYYKLNKAVEEDPELKTTLAKRKIAKFVELSDENINQKVEIIMDHFISHDIMAELGGQGKAMIVTSGREAAVKYQLAFQKYFKDHSITSIGTLIAFSGKVDYQGSEYTESQMNQVKEDYLKDHFDTEDYQILIVANKYQTGFDQPKLVAMYVDKKLRSVAAVQTLSRLNRIYRGYNKRTFILDFKNTYDDIRSAFSPYYRETILADTVTPSDVLTLDRKIDEYGILDSDVIHEFNQFLYQEKRNSREKQKMVSLLNQGYDRVRRFDEKEQLSIRKVIRGFLRMYTFLIQATAYQNEVLHERYNYLQSLVKMIDVRIGGDDFTIADKIVVDYMKHKQTGSFRSVSELEYHPELILTKPSTGGVTTDQEKRLSEILDEINEQLDLDIDPQVGLSGAVSIRELMKKNPRLKQSARVNSREDFVFAFEEEIDNALIEGYSQSQDLFGALLNNDSFKKRLADIFIDDVFKSLKGSEEV*
>B1069B1599_271 
MFLYLKGLGKYRKSKAYGLVGCLALVSMIGLAAPDLPVIGGGVVAADVIQGGNDIKDVNVHSKSAEGVAMTYTTYDSGTSGKQTASGSGVFVAPNVMVTVAHNYYDKNQEDKSAVLRGGASARSYVVMNSETEKHNKVPTSGVSETLEKDSIHLYDEKNFGKDYSNDLAVVVTKKTVEAMTGGEDSPRELSHKEVSTGDKISMVGYPNDFSTPNLSAENKARLKDGKAYSVTTTVSSVNKESGTVTYHSSALGGFSGAPLFNDKGEVVGIHQHGTNTPNAQESERIGGGTLFTEKHRAWIRSMIDKYGIKGWYIDGANRYYYDENHRALKDVESEIDGALYRFDEKGRATLLEGEEKGRVLLRVEDTKGTPLISDKVVQEGSVGSGLNFHLRQNPNFKQLIATSPTAKVVSYNGVPINKLASDTSWSDEYVSKLALGDTIIRAVVDSVTPPSTSSSDFARTEVGKVDLSGKSNLPVPSKEVLQAPNGSENFYATTHIQTPDGSGSGTLIAPNLVLTVAHNFLTVKGSEVVTKSGRTNTVYKATLPSGQPVNFSDDDIVYWNKKDSVFGFKNDLALVRLKEKLTAVSPVEVVSESTSITKGDKVSVYGFPDGRLSPVLDSEVVATTDFGSGIEGISYGGTKPGASGGGLYNDKGSLIGVHQNGVVGSRSGGLVLSKEQLDWVRSYIEGKPKAPVYVTDNILVDEKDKDKLPSTSKEEKPTTPKVESDKDKPNTPLKPQEKPKTEVITSYEGDSTLEVGKERTEETEGEKEGVSLIYRTVYKGTKSKTEMSPIAFDTVYQGDETKELGFRSVLEGKEGLVTRTTSYQVDKYTGAVSSKISEEKIAPQSQVITLGIKKNSSTKEVPITERFEDSAELEKGKTEVISEGSVGKEVTTVTYKVLPDGKVIENSRTVDVTPMRERVVRKGVKEVVSPDKVESLVPKDAPIREEQPALSEGFSESDALVSGEKIQGDLGILIVSSEELVPERVEVPDFVTKVTGGEKLTVEGHRNESKIKTPSKQERSSRPETTAQFTTNGTGSSSLTAVFGGKTDKILLSTVEHSVIKHNQQRGWHKINNQWYFRNSDGKERTGWMKENDAWYYFDTNGTMQTGWLEDTDGNWYYLNDNGRMEIGWFQDSSGAWYYLGSSGRMESNTWIYYKGKWYYIDALGKLLFNSVTPDGYRVNEYGEWIN*
>B1069B1599_721 
MSDIRDSLDKILAVSIDSIKDEQNFLNLVLSDSPEGNILKELAIFKDNGALYKLIFSVYATFEYTIKECCNTALLTIDKNSLDSLTDELQMLTFRQKLDELRKKIIEKREDNTVIKPLTDLHIKIKQQTEFNSNENMIDTKSNLNFNNFTEILEIFHFDKKKYKSYSIIIDSIITYRNMIDHGNRKDLTEINIRQYIPGNYKIITLHKENNRLYFEDLCSDMINLLKLFCQDLTDYVNEQKYLRQDK*
>B1069B1599_722 
MAQNKLVRRNFDISFNELYDMYNDGELVIKPEFQRLFRWSLTQQSLFIESLLLDMPIPPIYVDEQEDGRYVLVDGLQRISSYLNFRGITLDSPELTAIDPDDDDCEIDFERVEPGFQLSGCEIIDDLNGKEFDELSIEEKRQLKRTFIRVEVLTKENPKEIKYHMFKRLNSGGALLSKQELRNSNIRMIDEKFINFINELANSEDFVELTHYMTESDKQQMKRAEVVLRFFLFKNKFINDNPDVRMGFLDDELTTYLEEVSSQKFPFEYETEKENFLSLVSYLKNHFGSVIFSGISKNNTISKRFVQYNYDGFMQYFSKESNRDSSITIDKINEIKNSDEYKQYRTGGLENSRKRVEVIAGKVNE*
>B1069B1599_753 
MARTKNRSRVETVEKIPLQTYRTGIYIRLSKERTESWRHKSQSLKTQESLARTFAQEKGLTVTKCYIDYEYSGTKFNRPAYQDMMEDIKRGVINCILIRDLSRLGRNYIEIGRLIDKVFPFMGVRFISINDNLDTLNGLEDKKSFEVEIKNLVNDLYSKDISKKVMSYNIHQASQGYYIGTSAPYGYRIDRQEAGARLVIDNQVKPILEFIFQQAIEGVSISQITTELNHRGIAVPQSYRGTGQLYRSEQDIKRWHAGNLLRLIKMPVYRGVLIQRTRNKSLSEEDYIHFENAQEAYVSKDNYEKILFYLDSRKSVKKTSIVRTPNRYRGLVYAKTKSTQMVRRCRHFSNNKSDYDYYYFTDYIYDSETTERKTVYISENALDKIIVELIQSEMKRLGTVETLLPRLETKKDDCLKTYHKQITCHQRTITQLQAELSDLYASFSLNRSEREVYLSQKNEIIAKIETISQEIALCKTSIKQIEEEHSKQVNWVRHLAKSQNQVVLTAELLNALIERIEVDVDKTVTVTFNCQIGGGEHD*
>B1069B1599_754 
MTRACTYLRLSRDDGDNVESNSIINQRSLLRDYARRHDFTILEEFVDDGISGLTFNRPDFNRMMVMVNNKTIDTIIVKDLSRFGRDYIETGKYLQRIFPAMGIRFISVNDHYDSLTADTNETHLVMPIKSLINDSYCRDISTKVRSTQKAKRQKGEFIGAFAPYGYRKDHNQRNHLVVDEAVRSTIETIFALKLEGYSSNAIANFLNQAGVETPLQRKRACQERIKGFYGYRHKWDTKMVNRILTNRVYTGTLEQGKQTKLNYKSQKSVAVNPEDWVRVEDTHEAIISTSTFSIANNLLLRDVKHGKNTPDLFAGLLFCGDCQAQLLQRKLRYKDKETVQYICSTYNNGQGCSRHAIKKDVLIDLVSTIVHQHLDWKSYLVKSIPDYLDQEHFLEVDFTSLISERQKYEQLLQSLYLDLDDGLINETEYQEFQRSYRQKLKQIEDTIVQKKELAQTLYDKLQDKETWLEQLSTIQHEQELNRLTLVTLLDRIIVHEQQALTLMFHDVAELSLLQQFSNMEVV*
>B1069B1599_760 
LFHKGEHKEVFAYSAQVACDKHGWSLAYTVEAGNVHDSQAFPALFSKLEPFSPHYIIVDSGYKTQAIAHYLLERNIIPVFPYTRPKGVKGNLRPSNFVYDASYDHYVCPGIKY*
>B1069B1599_762 
MAFIKTTTNKEGRTHVYLVEGYRKDGKVRQRILKKYGWMVLDNLIEDKVLETAISEGFFYVKEYNRGKKIVIRCLLCFTKKISIITVVK*
>B1069B1599_763 
MDNNFMSFPDRIGTNSSKWRIFETNPNMVSSSLADMDFEIPEFIRSVFIDYMALDFMGYSYQSEKALEAILNWEKKNMGTILIKKN*
>B1069B1599_766 
MMREQQLESFSEFLRQNLLKKESHEDVLIRWFTLWQSQKIEQISRDILQVTTLAEQSHQVTAEHLRIILTCVQELIAEVNQASPLSQDFRDKYMGG*
>B1069B1599_769 
MLLLDKNAEPKKTIFYLSAIVHGLILKRIVNIENLYIELQKEIEDELNYDFFILALDFLFLLDKIRVNNEGDIESVH*
>B1069B1599_770 
MTESQNIGNFSNNNVQNMYVTNIEQRTLIPTVIFQLLKYVEGFHSQNDEKFLLEQPAELKEKLQFNNSRRYIRLFKEGLSNYISLEKVLKDEFTDSQRVVENIKNIFMDHTPIDAEGNPIVGNGDECLKKMHDDIKERIARDPNFLSSQIDDLELDKFIIALLQYGVIECQILLNPNNYMECNDVIT*
>B1069B1599_773 
MWAAFYEGEQMRLFKKQTHNQDSFKRLIHRLSGMSETDLHKVNQLLDVVFDATSQTIHEETMTPKDMPKEPILDETITEAKNKLNTEQLEKRIEQFRQAKKPKSG*
>B1069B1599_774 
MTKDWTFDQSLDDNTPTSSTEERAKIAALFHKEEKEETGEVNYVAAFEMEQQKAKEKSVSQPKVQEQSTPKEVPSSTITSDYKQHLANVMAQNNEDILQSQKKIEELNQLIDDKNKQNKKLQAISEAIDDL*
>B1069B1599_775 
MSVIERLAERVARQEEKVAKETEKLGTYREQLQAAMYSIFVKRQQSSHLTFDEALNQAFGKQENHSQVIENRNEETE*
>B1069B1599_776 
MTRIEAVKQKAILEVAESLGYSFKRLSGQVYEHPEHDSFRIFADTNTFKWFSRDIQGDVIDFVQLITGVTFKEALSYLETGDFEQTKMVEETYQPFRYYLREEPFYQARIYLNDIRGLSDDTINAFGRQGLLAQAHYQTKIFQESVLVFKSYSHHGQLEGASLQGLVKNNERHDRDYLKKIMKGSHGYVGMSFDIGKPERLIFCESVIDMMSYYQLHQNQLSDVRLVSMEGLKLSVIAYQSLRLVAEEQGKLEFLDTVKPSRLTHYLHAIQETTTFFQTHPSLITLAIDNDGAGRDFCQKLSEKSLPIETDLPPLQELETKADWNDVVKSQKDLSLKDMIQSAKLQVIRSNPPPRKNTALEL*
>B1069B1599_790 
MLEQIIQSLFIIVAIGLILLVLYQIAKILGSLFVIGLLGLLAFMEIYGIYLFFTERYLYVEDLAANGILSFTTFYIGFNVLLIFGLVAKVIRSRMA*
>B1069B1599_791 
MTQTVEEQRYQLEEWLAKGFTSPEDRANYQALKEQYEDETLDYSFSKREIIGQLDIIITTRENNFPDLDEVTKESYIDLIAQLDDLDKGQANYYRKQLV*
>B1069B1599_794 
MAWNYDTISKTLSEMAQENYEDMVKALLTMELSIKSKSLLDRLYQDFMGIDDLSLVSDDLRLRADGYQEQLQEELTDLLDKLYRTGEGASFIMEVIASNNIFDTLVQYEVLDEDDYSSLTLETLQDIIQKDLPLTSQDYFGDVTYLALQKDLLDQKSHFLQQYVTTLVDKLPQEKDQSTLVLD*
>B1069B1599_795 
MEPKSIYTMDSDQDGLTDAQELALGTNLFSSDTDSDGLTDLEEVQQGLNPIQQGKESSYGLEL*
>B1069B1599_796 
LLLLIKRKEGLFMTKQCHHHFLVNQEQAEKHVFRKSKKYRTLCSVALGTMVTAVVTWGGQVAQADEVTMPPLDKTVQLTENNATNLPEAQPAPVAEQTDSLSSTGQSDGTITVTVPHDTVTNAINQATAEGLTTIQDKPMDLGNTTSASETSKQLDTAEADAAKQAEDITRVTNTYKADKAAYEQDKTRVEKGNAALVASHKEATQAGKALNSSVDTTASEVKTQDKSANVTITTQTVPSGEGSTVSGYQDYTSAVAAIDKQNKASLADYITKKQAADAITVKNLAVQKENEAGLANAKAENEAITKRNQAGQKAIDDENKAGQAAVDTYNKNQQKLVTDREDEIAAIIKRNKEKEEAAKKENEAIDAYNAKEMNRYKRDLADISKGEEGYISQALAQALNLNNGEPQARHSADTRNPNRIIAKGDAMLGGYSKILDSTGFFVYDTFKTGETLSFTYQNLQNVSFDGKKITKVAYDITNLVSPTETDSVQLVVPNDPTEGFIAYRNDGTGNWRTDKMEFRVKAKYFLEDGSQVSFSKEKPGVFTHSSLNHNDIGLEYVKDTSGKFVPINGSTIQVTDEGLARSLSSNRASDLNLPEEWDTSFSKYAYKGAIVSTVTSGNTYTVTFGQGDMPQNAGLTYWFALNTLPVARTVKPYSPKPHVSPKLDPVPEPIKVVPKTFTPKTFTPEPPVIFKEKPLEKVTQPRLTLTKVTFAKEPRSEPLPKAPQVPTVHYHDYRLTTTPEIMKKVVNTDQDNLHDKTIAKDSTVIYPLTVDVFSSNRAKTTTLTFEDYLPAGYAFDKEKTQAENGNYTLTFDEAKNFVTLTAKEALLQEVNQDLTKSYQLVAPKLYGSLQNDGATYSNSYKLLINKGTSNAYTVTSNVVTVRTPGDGKITSRITPQKRNENEDGVVINDTVVALGTTNHYRLTWDLDQYKGDTSSKETIARGFFFVDDYPEEVLDLVDKGTSITTLDGKAVSGITVKAYASLSEAPKDLQDKLAHAKISPKGAFRIFQPNDNQAFYDQYVKTGTSLNLLTKMTVKDSLYGQTKTYRNKAYQVDFGNGYKTNEVTNTLVSPTPKKQNLNKDKVDINGKPMVVGSQNYYTLSWDLDQYRGIKADKAQIAKGFYFVDDYPEEAVLPDDTAIQLTTSNGKAVIGVTVKNYTSLSEAPKPLQASFEKRKIAPKGAFQVFMAEDPQAFYDSYVTKGQNITIVTPMTVREEMLNSGKSYDNVAYQVDFGQAYETNTVTNHVPKVNPHKTNTNKEGVSIDGKTVLPNTVNYYKIVLDYSQYKDLVVTEDTLAKGFYMVDDYPEEALTLNADGVQVMDKAGNLVKGISVKAYASISEAPQVVQEAMAKRQLTPKGAIQVLSADDPKTFYETYVKTGQTLVVTLPMTIKNELTKTGGKYENTAYQIDFSLAYVTETVVNNVPKLDPQKDVVIDLSQKENSLDGKEVALNQVFNYRLVGALIPGNRATPLIEYRFDDDYDESHDDYNGVYKAYTVVDVTLKDGTVLLKGTEVTKYTLQHVDTSQGTVTISFDKEFLEKLAEESEFQADVYLQIKRIASGEVENTVLHTVNGYTISSNTVKTTTPEPEPPTPNQPTPPQPLIPTQEPPVPASVLPNTGESQSLLALVGGGLLLGLAYVLAKRKMEDN*
>B1069B1599_797 
MSKKELLLEYINNHNGLITHRDCKKLGIPTIYLTRLEDEGVIFRVEKGIYLSSSGDYDEYYFFQYRYPRTVFSYISSLYLQGLTDEIPQYFEVTVPKDYRFRNRPLNLNSYTVSKDIINMGVTSVKTPMGNTVNVYNFERVLCDFILNRSNIDNELFVKTVQTYSNFPEKNLAKLYDYAQKLNILDDVKRTLEVLL*
>B1069B1599_798 
MNKAKLTALCHNISKQTGLTFNSVMTYYFLEVILKKLSRSSYADHYIFKGGFLLSNIIGVESRSTVDIDFLFHKQTLSEENVQQQLEEILSEVKNDIQFSIQSITTIKESDDYGGYRATILCQLENIKQIIHLDIATGDVVTPQPITYDYKAIFNDENFPIIAYTIETVLAEKLQTIYSRSFLNSRSKDFYDIYILSKLKKDDIDLAQLKMACEKTFSYRETELNFNNIIQLLETFKSDSTQQQQWQNYSKKYSYTKGISFSEILDEMIRLVSLLISLNNE*
>B1069B1599_807 
MRRILLAYGAIHVNVLLVSFFLVGVLNEVVLIALQVAFFALVLWVWKCFKIPKRNLSLKERGLWLLVSLGVMVSTALIMSAIFSGCAVNQETLVTVQDQAPMLPFILFLLNASVVEEVFYREVLWGVLSQPVVQFLLTSFLFTLAHHPSSLITWGLYGSLGLVLGLVRLKADCFTSTLVHLSWNGIVFFLSLL*
>B1069B1599_809 
MKLLHTKSIRDCTELEEVIHQAEVERIAETIASLPNYDCEIEVTFEDDYHQEMNVPLAYESNLHRLFEFMETQDLKNGVDSYLAEENHLVFRAFGQHYMANGKDDLLTTRITVKSFGEGRTPIDMSKVFTPLTQKLPKDLSV*
>B1069B1599_813 
MQKKEQSSRQVVVGYLMDVMSVDIEEANHLVSGLEHEGLVCFESNGDVTVLVLEGQS*
>B1069B1599_975 
MQINLENLVSITEANQNFSKVARMVDSKGTAVILKNNKPKYILVDYNTLIQEEQTEAIIADQTGVDEVANSILSRHLEAFKELAK*
>B1069B1599_976 
MKRLTTEQVLALHRQLIVASGGMDGIRDKGLVESSLSNVFDTYFEVEQYLTIEEKAARLCYSLIKNHAFLDGNKRIGIFVMLVLLEINDIVLDCTDEELVHLGLGVATSKLTYEDILDFVKNH*
>B1069B1599_1284 
MFKELIEFVNSSTEGQFKAFQVKANAITGDVIISQNVTPITDALKNRLGLKTVQTSLARKLAYASTRRHYKDGTTMMEDILAGKTRRHANSYI*
>B1069B1599_1768 
MSKSNHERRMRYSIRKFSVGVASVAVASLFMGSVVHATENVSANPPIPQIVSPGDKKEYEDAVQRVNKEISDYVTSRLDSLDRSVSGFSEIVTKVQVVVDKYRDKIDRVSTKSMVEELGREVKKKVDEEIKLFQNRSGSKSTPKGLSLNDGLQGGGDPSVGQGPGVVPQPGGQAGGSMVVPPVTQTPPSTSPSPGQKATEAEKKKLQDLIRQGQEELKKLEDYLREVNNYPELPDNDPDYKVQKKDIWDNSKDTAPKKIQVFKEQLEKQTYTEKTLKDAVAEFIYYQFHAQIETMTRKIATYRKKHPNVAEVERLFSEKLKQTANSTYATLEGEALKTYFERDFLPVFNKIHSIIEELEKKSSQGELKKQDKVAEAQKKVEEAEKKAKAQKEEDRRNYPTNTSKTIELEIAEAQVEVAKAELELAQAQAQTPQDTDKINTAKAKVETAKSKVKTLEKIKSDSGRAQAGDQKPSMPAPDTKPDLQPQPEVPSTSPEPKPIPQPDGKQPSTPKEPENKKPSVPTQEKPIPQPEKPKPEVKPQPETPKTSKIITASDGKTKVTVVFDKAVDADKVNIKEVTTKELAEKIARQTGGGTVRIFDLSLSKGGKETHVNGERTVRLALGQTASDVHVYHVKENGDLERIPSKVENGQVVFKTNHFSLFAIKTLSKNQNVTTPKQIKPSVQHGQTQIGENQTGKFQNKEVNHKPLATGNETMAKENPTSATEKNLPSTGAATNLVLEIIGLLGLAGTSLIAMKRRK*
>B1069B1599_1769 
MANTVQADETNARVSTHQTMRKNPFRLHFEKVVLEAYQAAAEMAKNNYDSYAQLDEEIRNAKEELTDGSRTLIEVASSTILFR*
>B1069B1599_1789 
MKSAKTTVTILSALASVVLLSSCATKSTETQTSNKSSSDNQITMTYDQLRSRENSMSTLWYQKSAETKALYLQGYNVATDRLKELLKTESDKPYSIVLNLDETVLDNSPYQVQNIKDGTAFTPENWDIWVQKAAAKAVPGAKEFLQFANQNGIQIYYISDRSVNQIDATIKNLENEGIPVQGRDHLMLLESGVKSKEGRRQAVQEKTNLVLLFGDNLVDFADFSKTSESDRDKQLEELQKEFGEKFIIFPNSMYGSWETTVYAGNKLDAKGQVEERQKALQGFNK*
>B1069B1599_1794 
MRREEVLRNHWFFSQEVGKEEALAPDFQRENWQSIQVPHDWSIYNDFDQYSPAQNEGGQLNGGQAWYRTQFYLEEDASLVSVRLLFDGVYMNAQVYINGQVLGYYPNGYIPFSYVITPYLRNDGTANQLAVFVENQQPSSRWYSGSGIYREVKLLMTDAVHLDLYGIKIESPKLKEQRDGWVETQLESKVSNDGPQSVSVYLEQSIWYDGQQVSDWQATDSVVIEAGDKHHFQQAISIFQPLLWDIDSPHLYQLKTRLYKNGILADEEEENFGYRYMDWQADKGFFLNGRWLKIHGVCLRHDYGALGTMENRSAAERRLRQMKEMGVNAIRITHNPASSILLDVVAKMGLLIQEEAFDIWYGGKKEYDYGRFFEEEATHPEAKAGDFWSDYDLRTMIERGKNNPAIFMWSLGNEVSEANSDVHSLKTVKRLLERVKEVDDSRFVTMGMDQFRFGDGSGGHEKIADLLDVVGLNYSEDNIDGIRKRHPKWRLYGSETSSATRTCDSYFRPDKE*
>B1069B1599_1795 
VRNFEQSDYGNDRVPWGKTATASLIADRNRLDYAGQFIWTGVDYIGEPTPWHNQNDTPVKSSYFGIVDTARIPKNDYYLYQSQWLDLDQHPVVHILPHWNWEIHKSYQQAVDKYGDIPVRVYSNAGPVELFLNGKSQGRKTFQEKWTSDGRKYQEGEGSDQLYLEWRLAYQPGELRVVAYDRQGQIVAEDRVVTAGKPAKIGLHAERTQLEPDGQDLLYLYFDVLDKDGNWVPSASNQLHFKIEGPARIVGVDNGRQASRERYQAQSLEQAGQVRVKASARGLEPASFDLLVGEAFDCQPVKNQRLLEIRVDDQAGLQEGASPAIGLYPQTVDNPVNKVGNSEVFWETSGSAHAIIKQGVLHCLSAGDLAIHAIYQGKTYQTHLQIAENTSLGQAVFVRPLRLYTDKGTYPQLPFSVLVDYESGGAKRVKVVWEEIPEEDLARFHEFTVSGQLEGLDLEASAQVCVQGICAIESERVWTLVKEAPHLPDRVKLVLSDGRRDTAKVT*
>B1069B1599_1796 
VFTGQVVGCKLPATVTIHVTDASVDGEVISNQWTGSNLPLVFASHSESNHPASYLNDKVISRKKSTANTWITKSEQASVGILFGNVGILKPRFVDNLTLYYVENQEYVAVEPSFIDYYIGNEPTLPRTPNHLDKDSALKQEENWRPVSTIRKVSGDKDEELRFEFDKVETYALRLRFENLVNPLALTELQVHAKKLRKCR*
>B1069B1599_1798 
LIIQESAKLDAETAKEATDLLADAKKVFADPKASQDEVDAMVKRIEDFMAKVSPATDHTSPAKDQAAQTPAVAPATAQAANANQAAANARTVAKELPNTGTADSTVAMVVAAASALPWSCRPSS*
>B1069B1599_1808 
MYHTEISMFLRGEASQLAKYNKKSGKPYKDIDDLVDFGRPIHIVPHMFRHSFVSVMAEKNVSLNVIREFVGHSEDSREIEKIYLHVMQKGKDKIEQAMIDLAEIIF*
>B1069B1599_1809 
MMKDKEYYLGLNYPILIEKIYDEGELLFTASIKELPGLIVYGESLGEVYDEIELAKADWIEANLEWGRKIKEPFENSLEEYSGKITLRLPKTLHRDVKERSEIEGVSLNQTIVQLINDGLFKQTQNAVEQLTEQFKDMTKKLSQTIAEKVSAPEQHIHQTIIIKNQSEKIQPYKEQNITNNRLQDNKVVSWSIGG*
>B1069B1599_1810 
MKTKNIEIRRITFSKFEFNTHNTGEVEEDGRASINLNFPDREEGQENQLILIKMEISYPDSQYRVIADIDARYSVLASDLPEDISQDDEFQQALITPMIEKFRLYVGMFSEGAYGAVLIPNLNFNQD*
>B1069B1599_2193 
VKGLAKTVKDKAIQNIENAQDETTLNTAKNNGITNIGKVTLPRTTKKAEAKEAINAAAEAKKTEISNRFDLTIEDKSRALQQVDQEANDAKIAVDKGVTNKDVEQAKVVGIDAINNINPQPTSRPLSTPQPQPSTPTQPDQGDTETPTTPSSPSAQPSQL*
>B1069B1599_2235 
VKTSEDGSEKKNMDLSHFVVHTGSKQIGPNRFELENKKELIRLDKRSARRELLDLLENEYEITNGTILVTNSDCGKGYTPHVFTEIAKSFNVKRHEHFWDEYHLNKEIKEFTKSYPRELREDLFQAIKEHDKKLLRRTLDTIESLVSSEEGEEKFEYYSSRLMRNFQYTKPAEMRGLPKAGIGIMESQHRKITYRMKHRGMYWTSEGGIAVANMILLEREGKLRDLFFGEWKEDYDEYTSLDHISADSVRPKNDSKDYKLPRLHKNIEKIFKMK*
>B1069B1599_2236 
MKQFDELRFSSQEQEKTKQHFLQHIEQYDESISSSMRSKGYRCKNQAERTVAFTFGEVTFSRKRWYKNGECRIPVDEMLGLEKNVRHSQELLYQAAVLATKLPYRQVGETIEMVYNVTVTKDTVNKVVKLANQLLEEKDDYRFFKEEKKIEKLKQISST*
>B1069B1599_2238 
MAFTPKEKEISQIIEATHQPEQLPDIDSFESFERKKQFQFTLKPSNRKKLDQVAKAAGAKSASDYLDKLIEKL*
>B1069B1599_2239 
MKIITFAAIKGGVGKTTLTFNYGEWLARKGHNVLFIDLDHQCNLTQCYNIYESQNTIANAFKGGDVDIKHIKENISLIPGSVQLDTVERDLENSDKKNMLLYLWLEDNYEKKKLGQFDYILIDCRPDFATATKNAVAVSHAIISPLTPSEFGYNAKFNLSTRLEAFRKDVIDYRTRESYITAELYFLANMIRPNYGSSRELLEALGLEAKEKGTDNLLGIVPAKELFNHSTIDKVSIADMKEKPDLYQKHKKFFMELEETFSRIYDTI*
>B1069B1599_2241 
LENGEKRKRPVQKLIRLTEEENRFISTKVAESGMTNFNAFARIMLIMGEVKILNFEELRELRKEINRIGVNINQVAKKVNEDDQASLTELSQILELQKYLKDTVSQFIQKQENQTKEQERWL*
>B1069B1599_2242 
MIEHLKQETFDLLMEIFFEDEATDSPKVNEVNQHISRKECLYILRRDMRIKTNYELEEVEMYPIVLKEIEGMSDERFEQLRDEILKMEMVDTMELILEDLKV*
>B1069B1599_2243 
MVEKLQVKDSQETLDNRYEKIYQYNRKDERDRDLDGDGISNSDEMLQGTDPYNGASNLHKKQEDRERRTDVEAETGAIITDAIATKSSEQTISQLVANKDTKALAEHLKEGMKNYLDSEQFKSFLDTMSKFHNYSLNNIHLLKMQNPNVSQVASFNKWKTDFDRTVKKGSKALKIWVPYQVKTKIFANQNELSFSPSENETEEKEVTVTRFKLGNVFDVSQTEGKELPKAINELTGDVKDYEDLYRAAKAVSMDNQVPISFEEIKRESTNGYYSPDENRIVISKGLKGQEQILKTIFHEMAHADLHRGSNAQYGDDQYRKQELQAESVAYVVANHFGFDTSSYSFGYLAIWAKDKNGFEDMVEQLQVVQKEAKSLIDRMDAKLELVKNKTVTKDKFADKLQQAKEKSEQLGNQKAEAVKQVEEKKSLSNPR*
>B1069B1599_2244 
MVLSKEEAKRLSIISVAEQLGMELKRTGSYSYNWVEHDSFVIDAKKNEFYWNSRTEFGDVIQLVQTIRGVSYKEAMNFLETGEFKAVDVEAQTASKEPFSYHLERYERQDFSASRRYLKAQRGLSDDTINFFISQGSIAEAIRKKGDYFEPVIVFKYKDNTSFLAGASLQGIVENREHYPERGRLKQIMRNSDGQLGFSIDIGTPKRLIFAEAPIDLMSYYELHKDSLQDVRLVAMDGVKEGIISRRFMELYAEINDKSYQVNQNTGKALEVVARTTNYFKDGQNQDMITLAVDNDMAGYKFITSLQEKGIPVQIAIPPIVQRYQEKEDWNDFLKGGNKFPKELAHVYTVDEKSWYYQGFFEKELALAKAQELTADDVKAFVSDRQLTKEEVRQEYTRIVDQEKERKHTMSEVHEAGAEYEVEKPDNSRLAQARRKLERLKGEADEAINAAYSHQALTNGQPMNDKRGSASFMRKQEQIEGQVFSKLDEIRQQEERVERLEHQQHLKEMGLNRQGSGLDMSVQNIPRIREELEKAKRGESFFTKATLKRYQEELTRVEAISEQMGKTSIQPATQALIDEGLVNQWQKQPNTYFVKGLRRVALELTEEGEFQLSSQIKYHPKTDEERLKVDELLAKQRQENVGLTPSNQEKSISPQPEPIEKNQGEAGWLEKNWDNLTFSIENKKNSRH*
>B1069B1599_2245 
MNTLPQKQFKRMKREVEEETARGIGYFEGILEHIPSYPLSEAVKELALSGWITPHTDVIDVQNMIVTESIKWMNYQDFKEVAPYLFSYPREQREKDLLVQPVKISREYFEELKANAEELFHLKQDLLQVNNQLDAKIQELEMDQLPNGDQVIGVDLKAEEVLLLRTPENAQVEEWEVRKDGLITDYRSNLSEYAQIVDALLEMENPEIDTILYEEVINYSKKTWPDSEPIQLPENIKELLNQEGKLDPSYYQIAQFETVKQAYIYGMISPSFQERFPHYSDFIRNYVEDREQYEFFNYRTEAVSLAQEILVPRLGDINQILGTNNQELIVQEVVGYSQGESWELAYLRDTKTEDRESVRFYLESEIGAWYKGSLTELAVIRFEDIDLEKGFNGHQEAVYHIDENLLVQDKLKQAQLHFPDLKHFVEAEELEREQTQDIVAEKEEPEFSL*
>B1069B1599_2248 
MKSTIKNYYEMWTKRHERRYREALGYYNQQSKEALLAELTELEIKKERSSRSWKLLVGLVLTIIFSDDLKRLLAILFSPLTGVPTNKLHESVLPSISIALFIVLLFLTILIYNFSYSLLLRRYLILKRYIEEHYT*
>B1069B1599_2249 
MSDHLNDKSWFDFQFTPTSLLIGMSGFLIAFLLYLRVTDTGTYRYGEEHGSARFATREELMRFRDEEPEKNMIFTQNSQMGLFNNRLSFENQINKNILVYGGTGDSKTRSAVKPNILQGNSSFVTTDTKGILIHETGKSLVEKGYKMKIFDLITFLNSDGFNVFRYIHNEMDIDRVAEAITESLNRNGHESDPFWPAANKLLMRSLIGYLYFDGQIDHYLPNLGQVTDMIRELRRNHPEAESPVELMFEDLERRSPGNYACRQWKLFNKNFDGQTRTSVYAIFATTFSVFDHEQLRKIIEKDTLEIEKWNIEKTAVFIHIPEVDPAYQFLSALLFSTVFDVLIKTADAVILGEHPTKIKEDLLHLQVWADEFGQIGKIPNLPPIISVIRSREISIKMMVQSQSQIEVLYGKENTKTIINNCGAILYLGSNDLDTLKYLSERSGKQTLNDQNYSESRGRNASSSKQNSKIGRELLTPHEVATIGTTEALLFLSKQNVFRDQKFNLDTHPRAYLLSNGSNDDNWYRYKRYLSDIDEWKAQVGEENVIYIGIKEVEEVPLKVS*
>B1069B1599_2250 
MEQEQVVAQLGRATLVTGEIILKGLFLVSSKAVEMYQARGENVLFTGETDWNKFMATADTKEVQQLLNNEVNLEAVRKELGQYGIGFSFYTHPDGKTTLAFNAKDKGVVEQAFKDVLEGITRDPRGFNERNLKNGKTTSFEEKLQHFKAVEQEKISSLQVNIHTKEFVLSENIEPQIGGKMK*
>B1069B1599_2251 
MYKIINQLTNQEETFEYRDDLLSRLEIINERMKSNKINGIYRLYSLNSEGEILQEESLEIPFVGIIDQLLENFGMSAGKKKKGLLHFLEKHKEKNSSLGTPEIQLQPEFQPEPDPELEDLTVTKEANMARQIIAELVSQKPRDEVREEVPLEDKMTYSSSEWTTDHFSRLDENEEERVEPSQDMPTQEVVSIVEKSTQEEKIPLSVKEDKGNVETSFSLSHVTSVNLPSEVIDSFEAQTVTYKQSIKHKIQSNEEFIKEANEEINECQNKINELRQQILAKEKQASQLKDLYFKIEEVS*
>B1069B1599_2252 
MNKKIEQLEGKLEKVRKDKEKAQRQKEEADKKIKNYINQEKDLEAQLFVALSEESGLSYQEMKELILPAQSSNQGVNHV*
>B1069B1599_2253 
MYNQKLIKMVKGLFVGFIAVLCIILGYSIAQVQQNLRQNSQVQEEAKQKPEEKQQEQLSLTEQQVEEFLIAYYTKKDLEENRPRYKPFMTDSMYQETVQEEQKPVNQTYKGYVVDQAFESGSIYIDKQHKIALAQVQYTSTTLTEKDNRASKGLTGSTKATIRLTYVEKAGKLLINKIEPIVLTEARGQSVGTYADTSSSSSTPVSSTSTATPTSSEPTTATSSNQ*
>B1069B1599_2255 
MDQEKGRPKTIGHRLDRKLEKVRKNYRTVQQDSAKQLTKLQSQTHSKRQLVKKSRSQFRASKNKVKKIQKEYKRIQKEYKNIQKQGRNLGKEGKSLRPEEIKKQVFLKQELDRNNKKRVFLKQELDKAKLEKKTSKRTFKVAQEANGGSRKKKFLRAAKQSVERVANQQASSVAHQDDTLSDIARTKYRYQDIQIQGKRIKTIGKYSGKLGQGMVKSSYSLGNRVYNKAKGRGFTQTPREFSWEGKLSRRIQDYKKRLATSKTGKVAKKARKFYRVGSKPLKVIIKNPFSLKAYLIAFGLLLFLAILGIGSSGITRQDEFDMNDTWLYLSKLDREKSNDKVDYWTKIDDPLLYLNYKYDDISDKLRIDGNNYFSQQNRGKLYLDTLWKNLNGDKDNLKTMEELYTKNNLYKLDKDELEEYKELLEIARDSGKYMLLQELDNPFYTEEQPESQAPLQIIERFGYKSKTEVFNGSVLQVSGGQSLLAVLDGKVEVKGSDIEISDQDSKFLYKNVDTIRYKTGDHVKAGDIIGKVAPEGNQTVYYQKLEPDRLNKKDKDGNVEKSWTYVNVGFYFQRVEYTQATSVVSNIETSGEKGRRARAFADAIKKNIPEATDEGIAAVLGGFDIESSITFKRYETDYLTNNQFDKVAKEPTAENLVGNWGAFQAMYPTLPLNERGYLVNGLHYIGIGIGQFTGPRALALWNFAKSVNGDIWSAEVQTKFLLEEDDPTRRAAFRRIVTSTGSVEALAEDFLNAWLGVPGNKLLERQNAARQWLNFLKNKGGGSTGVSSKQVPAEYKDKLPYGLPTDQALLEGQGYSGNAYELGNCTWYVYNRFAQIGVGIHPYLGNANQWVDSGQAQGYDISTTPKPGSAAVFMNGVAGASPIYGHVAFCGARRF*
>B1069B1599_2256 
MLGDASYSTAQQDEKESIIDTTMDALNSLDEGSNYQLLVINRRVSDNSLQNILYEETNDGFDDYREELNEMIKERFTTHANNFEVHKYVTISTNADDRKQAQLILQDIGVSLGTQFQESDITFRDMNGLDRLKVFSELLRDNPYVNFDYKEIALTGLFTKSFIAPNRIEFQEKRMIIDDRWCKVLYARRYPNWMSDRLIRDLTTLGLELAITIHAEPYENVEILEKIDDAETDAEIGKLRSKRKAAQSGIFDDAVVAGRDQEISEATKKWRDEITEYDQKIFSGLIAVYFKADNQEELQRNEQKIKRAGRKLGVEFEDLYYYQEEALNTVLPIGECFLNVKKNFMRKMTTANIATQVPFTNVDLKSESSLARYYGQNQLSNNIITLDRKRDLNTGSGVVLGSSGSGKSTTIKGGEVIPTLLKYPEDRVIIVDPEDEYSDIGRAFGAQMVDISIGSKTHINLLDLPDLDRLDDEDDDPIGDKANLLMGLFESILSEVTDAQIGIIDRVTGVTYERYLTENFTPTLKEWHQVLKEQPEPEAQDLALAVETYTTGSQDIFAHNTNVDLNHRFVIFNLKKLSHKLKPFALMVIQDYIWNQIVENQGKCTTWVYFDEMQILFKNKAQADFFTTLYSRIRKYGAIPTGITQNVETLAAVEEGRKLLSNSEFMILLKQKPQDLAILKEIVNLTDKQIRYLARPKAKGTGLIVAGPVVVPFENPIPKNTKLYNLVATDA*
>B1069B1599_2257 
LKKIGSEFLREFETEDKPILFGLTSRMLVLYLCLIIAVSGTTASYFFGLPDWYIYLWDALFVVPGGMYGTGMTKRMRIKEKINFFFRIQQRTYEIEFGKVGMYTKDEFIQKQKRKTRKSRKEKN*
>B1069B1599_2258 
METLKEIGNKQFNDLQKKHGTRELKDKITSLEQEITRLSWFAYEHELLSEPLLEWILDGKVKISEIPRAVRMSSYGDELYIYAWRYAEAKQDAFYGMRILTLLQEDITYCAIADSISQTEYVYRLEQWIKYMDRGKMVFKGDENFERYFQEQKTANRSLFDTEGVGI*
>B1069B1599_2259 
MNLDIRELTSSLSSYGSATNQAVNMMADAVRPIGYILLGLFFWFEMASWSQMVKSRGGSLTQKIWLEALMKYLFAFIMISASSQICDAILELLNIIVKVIAHVTPTVKATIDSNISGGKGIVEKTIITFVGKAVSGVANVILGIIVFLRYLDLYMLKALAPLLVAFFMMDSLRSVTINFLKYFAASALIGVILIIVSVVYDSIVAADILKVTTGSSDSWGTAFASIAKGVIYIFVMVGSSRKAKQLLGV*
>B1069B1599_2260 
MEIITKIITGLGVVGTITGLIWIWNGAVDYIQGRKNKDKQRQDDGSDSMINGAFLAVASAGIAAAVVAALSQLKF*
>B1069B1599_2261 
MSHDSLITAGQVVDAPKGGGLFFPYPNFEVPIIIGLSILVATVRTIYREEFEEL*
>B1069B1599_2264 
VNRINQKNASIRAENEKNQRENQAEIDRINQENAEIRKRNEAKRGAYESSLTDYTKKLATIKAERDAIQTSKPLFGSETGFKVYGGYNSAGRGSLDYYNDFTVVPDDNLPVESMRGFLGYHADTYVTGGAGTRVSKDSTETYDIIKSPTFGDTFYIHNIGTLTDGRKIMAKVMVSDLGDYQGEVRNGVPVTDSDIYLKGGDGGSFYFVYNNHTRLEMVFDFYIEGTTTPVSLLIGTVITDVDWGQGSNLSYGSSGRGMVLNPSGSGLDFDGRVMKGVENGVNDTSDIPKASFASVGYGSSLTYLHTSSPGSTEGRTPAEWDAENLSGNVQNVVFTILGEGAELKSIPPVNPPRKPTYEVETTPPNSPTGKPEEVLPPKPEEIKEKEIPSLVSPPTVRVRYARLQAMPDLEKFVKNSSGESIDKSYVPKLSTVQWELTTKPLPANREAITDFEIVDALPSGFVLDVEASKKISSDFELTYDESSHVVRMKGLESLKSKLNQDLTPIIHP*
>B1069B1599_2265 
MHKARETKTYGSIRKSKIYGTCGVILGLAALSMISPVIADERTENKATNAPYAQTSPSSISTENQGKSEEKTGTLEVSISHSSLDETIRKAQEAGLKVEFDSVVDKGTASTASELEKSKRKSRVIIAHKQIVLRKLLKNIVKIKDKIKRTERKSKMKILRRRNNIKRI*
>B1069B1599_2267 
MNQSKLVTEVTLADLRRLGNQGNATARLDNGDEIKLTSRYGLVPKKGYLAGKLETVWMIVEYSKIYKEIRTIKRGDVLVVRRIKQGNTNRLLLTGKGYHRPTKH*
>B1069B1599_2268 
MADITVNQVATQTFYQIPQIFMVNVKKKFSAEGKPTGKIKMTSLYAKKLSNDGKIAYGVLYDRCMLSIYSYRNGELTYVDENGSVFLVYTVEDLMEILDRSKPTVLKIKKELKELGLLREVKQGKNRPNRLYLQNVNAELQEYEHYDAEVVEKGRDKGTVVYHHVKTLDYKGCVLFEIERPGSEEESSILKDENSVLEKPIKSINSGSQKSLPPEVKNFNPIKTEKSHTENNSTRHSSRKPASNSKELDQTAGTCDTPSQKTSGKKFIKPQVYSLLQEIADSYRDHLPWYQHYNMTHRQKMIVGQYIQTGWITSSEVLHCIERIPECDSPFAYLIQSIENLIGERKSEAKMQAHREAEYRYLSN*
>B1069B1599_2271 
MSDNIEIVMDIDSLEIFDVIDLDKNENMVDCISEGNSDEKYLQTMTLLEFGLETIIISSLVFYGKS*
>B1069B1599_2579 
MKKLLGIVFLVAAATVVYFGSVGWPSLDVNLWSLIPVGLFLFFTLENLLKKDYKASLMCLIIAFIIANAILDLLPISSGLVIGAGVLACVGIGYLFPDKEGK*
>B1069B1599_2733 
MGKTLGRPKSDNPKNKQLKIKMTEQDFNNLEELAKKKNMTKTDIVMRGIELVKSEP*
