# Supplementary material for: Gene Acquisition by a Distinct Phyletic Group within Streptococcus pneumoniae Promotes Adhesion to the Ocular Epithelium
Source: mSphere. 2017 Oct 25;2(5):e00213-17. doi: 10.1128/mSphere.00213-17 (PMC5656748; doi:10.1128/mSphere.00213-17)
Supplement: DATA SET S2 [file sph005172385sd7.xlsx]

## Sheet: TableS1
Strain	Serotype	MLST	Genome (bp)	Number ORFs	Accession number	Location of isolation	Site of Isolation*
MNZ41	NT	6153	2130281	2185	ASJW00000000	South Korea	nasopharynx
B1068B1598	NT	2315	2902565	3874	JBOV00000000	Pittsburgh, US	eye
B1069B1599	NT	2315	2422872	2700	JBOW00000000	Pittsburgh, US	eye
MNZ85	NT	2315	2146742	2190	ASJF00000000	Brazil[23]	nasopharynx
MNZ14	NT	448	2131549	2167	ASJO00000000	South Korea	nasopharynx
SPNA45	3	New	2041833	1932	HE983624.1	Newmarket	NA - disease
Sp3BS71	3	180	2036967	2177	AAZZ00000000	Pittsburgh, US	nasopharynx
Sp11BS70	11	62	2060705	2127	ABAC00000000	Pittsburgh, US	nasopharynx
G54	19F	63	2078953	2115	NC_011072.1	Italy	NA - disease
70585	5	289	2184682	2202	NC_012468.1	Bangladesh	NA - disease
SPN1041	1	217	2166490	1905	NZ_CACE01000052	Ghana	NA - disease
INV104	1	227	2142122	1941	FQ312030.1	Oxford, UK	NA - disease
Sp9BS68	9	1269	2117908	2241	ABAB00000000	Pittsburgh, US	nasopharynx
B1066K2557	17F	2355	2051681	2353	JBOU00000000	Pittsburgh, US	eye
WL677	19A	276	2085829		NZ_AUWZ00000000.1	Portugal	nasopharynx
CZ5(61)	19A	New	2239769		in process	Czech Republic	nasopharynx
ATCC700669	23F	81	2221315	2135	FM211187	Barcelona, Spain	nasopharynx
CDC305906	19A	199	2293277	2379	ABGG000000000	US, UK	NA - disease
JJA	14	66	2120234	2123	NC_012466.1	Brazil	NA - disease
Sp19BS75	19	485	2136434	2301	ABAF00000000	Pittsburgh, US	nasopharynx
CGSP14	14	15	2209198	2206	NC_010582.1	Beijing, China	lungs
SAD20	19A	1656	2138581		In process	South Africa	NA
CDC108700	7F	191	2190853	2232	ABFT00000000	Brazil, Denmark, Finland, Norway, Uruguay, UK, US	NA - disease
Hungary19A	19A	236	2245615	2155	CP000936.1	Hungary	NA - disease
B1064K2521	15	3280	2184812	2451	JBOS00000000	Pittsburgh, US	eye
B1063E709	23A	338	2155121	2362	JBOR00000000	Pittsburgh, US	eye
Taiwan19F	19F	236	2112148	2044	NC_012469.1	Taiwan	NA - disease
B1065K2527	19A	320	2180290	2392	JBOT00000000	Pittsburgh, US	eye
MNZ11b	NT	8966	2021497	2090	ASJW00000000	South Korea	nasopharynx
MNZ37	NT	1106	1946911	1997	ASJP00000000	South Korea	nasopharynx
WL400	6A	2191	2149529		NZ_AVFA01000087.1	Portugal	nasopharynx
ICE44	6B	71	2213083	2378	NZ_AUYF00000000.1	Iceland	NA
Sp18BS74	6	new	2105593	2211	ABAE00000000	Pittsburgh, US	nasopharynx
CDC1873-00	6A	376	2265195	2402	ABFS00000000	USA	NA - disease
TIGR4	4	205	2160842	2125	NZ_AKBW01000001.1	Norway	blood/systemic infection
Sp6BS73	6	460	2162916	2325	ABAA00000000	Pittsburgh, US	nasopharynx
CDC0288-04	12F	220	2051140	2150	ABFG00000000	USA, UK	NA - disease
D39	2	595	2046115	2043	NC_008533.1	historical clinical isolate	NA - disease
Sp23BS72	23	37	2103479	2200	ABAG00000000	Pittsburgh, US	nasopharynx
Sp14BS69	14	124	2148093	2624	ABAE00000000	Pittsburgh, US	nasopharynx

## Sheet: Table S2
Strain name	Description	Origin
B1599	Wild type conjunctivitis strain	UPMC
B1599 ΔsspB	sspB deletion mutant, SpecR	This study
B1599 ΔsspB::sspB	sspB overexpressing strain, SpecR TetR	This study

## Sheet: TableS3
LOCUS	Abbreviation	Definition
LT545678.1	Sag-SA111	Streptococcus agalactiae isolate SA111 genome assembly, chromosome
CP010319.1	Sag-GBS85147	Streptococcus agalactiae strain GBS85147, complete genome
AE009948.1	Sag-2603VR	Streptococcus agalactiae 2603V/R, complete genome
CP012805.1	San-J4211	Streptococcus anginosus strain J4211, complete genome
CP003861.1	San-C238	Streptococcus anginosus C238, complete genome
EU142041.1	Sde-ICE3396	Streptococcus dysgalactiae subsp. equisimilis strain NS3396 integrative conjugative element ICESde3396, complete sequence
CP002215.1		Streptococcus dysgalactiae subsp. equisimilis ATCC 12394, complete genome
HE963029.1	Efa-MM5-F9a_CCJ2	Enterococcus faecium transfer chromosomal element, strain MM5-F9a
HE613569.1	Sma-ACA-DC198	Streptococcus macedonicus ACA-DC 198 main chromosome complete genome
CP007593.1	Spn-NT-110-58	Streptococcus pneumoniae strain NT_110_58, complete genome
LK020693.1	Spn-ICE462846_CDQ2	Streptococcus pneumoniae putatative integrative and conjugative element sequence, isolate 403790
KU056701.1	Spy-ICE009_ORF	Streptococcus pyogenes strain MB56Spyo009 transposon ICESpy009 complete sequence
CP002007.2	Ssu-05HAS68	Streptococcus suis 05HAS68, complete genome
LT671674.1		Streptococcus suis strain LS9N genome assembly, chromosome: I
CP008921.1		Streptococcus suis 6407, complete genome
CP002641.1	Ssu-D9	Streptococcus suis D9, complete genome
FR823304.2	Ssu-ICE32457_ORF	Streptococcus suis integrative conjugative element ICESsu32457, strain 32457
CP018908.1		Streptococcus suis strain SS2-1, complete genome
CP007497.1	Ssu-ZY05719	Streptococcus suis strain ZY05719, complete genome
FM252031.1	Ssu-SC84	Streptococcus suis SC84 complete genome, strain SC84
CP002644.1	Ssu-SSU12	Streptococcus suis D12, complete genome
CP000407.1		Streptococcus suis 05ZYH33, complete genome
FM252032.1	Ssu-BM407	Streptococcus suis BM407 complet genome, strain BM407
CP000408.1	Ssu-98HAH33	Streptococcus suis 98HAH33, complete genome
CP002640.1	Ssu-D12	Streptococcus suis SS12, complete genome
FR875178.1	Sth-JIM8232	Streptococcus thermophilus JIM 8232 complete genome

## Sheet: Table S4
Primer name	Primer Sequence
SpecF XhoI	5'-ATATATCTCGAGGGATCCCCCGTTTGATTTTTAATGGTAATG-3'
SpecR TERM NheI	5'-ATATATGCTAGCGCGAAAAAACCCCGCCGAAGCGGGGTTTTTTGCGAATTGACGCGGAATGGATCC-3'
Tet F BamHI	5'-ATATATGGATCCAAAATTTGTTTGAT-3'
Tet R NheI	5'-ATATATGCTAGCTCCCAAAGTTGATCCCTTAACG-3'
Agglut sspB F1F 2kb	5'-GCAGGAAATTCACCATTATTGA-3'
Agglut sspB F1R Xho1 2kb	5'-ATATATCTCGAGTGACATTGTTTGGTC-3'
Agglut sspB F2F Nhe1/2kb	5'-ATATATGCTAGCCGCAAAATGGAGGACAATTAAATG-3'
Agglut sspB F2R 2kb	5'-CAATATCGAGGTATTCATGTAAGC-3'
sspB_comp_F1_fwd	5'-CGCTTGCAAAATTCGTTG-3'
sspB_comp_F1_rev	5'-AAACAAATTTTGGGCCTCCAATTTCTTGATAGTTTATAAAAAAC-3'
Tet_(sspB_comp)_fwd	5'-ATCAAGAAATTGGAGGCCCAAAATTTGTTTGATTTG-3'
Tet_(sspB_comp)_rev	5'-AGCAACAAAGAAAGGCCCAAAGTTGATCCCTTAAC-3'
sspB_fwd	5'-GGGATCAACTTTGGGCCTTTCTTTGTTGCTTTTGTAC-3'
sspB_rev	5'-TTCTATCTCAAACCCTTAATTGTCCTCCATTTTGC-3'
sspB_comp_F2_fwd	5'-ATGGAGGACAATTAAGGGTTTGAGATAGAAGTTTTATAAAAAAG-3'
sspB_comp_F2_rev	5'-CCCTTAATTGAGAAGAAATCTTTC-3'
sspB locus left	5'-ATG GAT TTA GGC AAC ACG ACT T-3'
sspB locus right	5'-TTC AGC GGT ATC CAA TTG CT-3'

## Sheet: TableS5
Strain ID	Species	GenBank Accession No.
SK970	Streptococcus infantis	AFUT00000000
SK1073	Streptococcus mitis	AFQT00000000
B6	Streptococcus mitis	FN568063
NCTC 12261	Streptococcus mitis	AEDX00000000
SK1080	Streptococcus mitis	AFQV00000000
SK321	Streptococcus mitis	AEDT00000000
SK564	Streptococcus mitis	AEDU00000000
SK569	Streptococcus mitis	AFUF00000000
SK575	Streptococcus mitis	AICU01000001
SK597	Streptococcus mitis	AEDV00000000
bv. 2 str. F0392	Streptococcus oralis (previously classified as S. mitis)	AFUO00000000
ATCC 6249	Streptococcus oralis (previously classified as S. mitis)	AEEN00000000
bv. 2 str. SK95	Streptococcus oralis (previously classified as S. mitis)	AFUB00000000
Uo5	Streptococcus oralis	FR720602
2426	Streptococcus oralis- subspecies tigurinus	ASXA00000000
AZ_3a	Streptococcus oralis- subspecies tigurinus	AORU00000000
ATCC BAA-960	Streptococcus pseudopneumoniae	AICS00000000
IS7493	Streptococcus pseudopneumoniae	CP002925
SK674	Streptococcus pseudopneumoniae	AJKE00000000
